# Supplementary material for: The transcriptional repressor BLIMP1 enforces TCF-1-dependent and -independent restriction of the memory fate of CD8+ T cells
Source: Immunity. Author manuscript; Available in PMC 2025 Dec 20. (PMC12717841; doi:10.1016/j.immuni.2025.09.008)
Supplement: MMC2 [file NIHMS2115159-supplement-MMC2.xlsx]

## Sheet: Mouse_DNA_Sequences
gRNA
Tcf7_Blimp_gRNA	CTTTCCATTTTCTCACTAGG
Tcf7_Ebox_gRNA	AATCCACCATTATCAGCTGT
Tcf7_AICE_gRNA	TTTCCCACAGCTGATAATGG
Tcf7+22kb_gRNA_1	ACAAGAGTTCCAGACAAGCC
Tcf7_+22kb_gRNA_2	GATGCACTGCTGTTCGGCCT
HDR template
Tcf7_Blimp1_HDR	AATGGTGGATTTCAGAATGACTTTGGCTGAGGCTGAGGTGAATCAGCCATCACCACCACCACTGCGGCCGCTCTCACTAGGGAGAAAGGCCATGAGGTTTACAGCTGCAGCAGTGCAGAGCCAGCAGCCTCACGTTCTGATTGG
Tcf7_Ebox_HDR	GAAGAACCTGACCTGAGGAGGCAGGGTTCCACCCAGCCCCAGGGTTGAGTCAGCAGGTTTCTCAAAGCTTATAATGGTGGATTTCAGAATGACTTTGGCTGAGGCTGAGGTGAATCAGCCATCACCACCA
Tcf7_AICE1_HDR	ACCTGAGGAGGCAGGGTTCCACCCAGCCCCAGGGTTGAGTCAGCAGGTTTCCCACAGCTGATAATGGTcGAGGATCCAACCACTTTGGCTGAGGCTGAGGTGAATCAGCCATCACCACCACCACTTTCCATTTTCTCACTAGGGG
Genotyping Primers
Tcf7_+22_F	AGGTGGGAACTTAGGGTCCA
Tcf7_+22_R	GGACTCTTGCCTGGCTCTTTG

## Sheet: ATAC_custom
Ad1_noMX:	AATGATACGGCGACCACCGAGATCTACACTCGTCGGCAGCGTCAGATGTG
Ad2.1_TAAGGCGA	CAAGCAGAAGACGGCATACGAGATTCGCCTTAGTCTCGTGGGCTCGGAGATGT
Ad2.2_CGTACTAG	CAAGCAGAAGACGGCATACGAGATCTAGTACGGTCTCGTGGGCTCGGAGATGT
Ad2.3_AGGCAGAA	CAAGCAGAAGACGGCATACGAGATTTCTGCCTGTCTCGTGGGCTCGGAGATGT
Ad2.4_TCCTGAGC	CAAGCAGAAGACGGCATACGAGATGCTCAGGAGTCTCGTGGGCTCGGAGATGT
Ad2.5_GGACTCCT	CAAGCAGAAGACGGCATACGAGATAGGAGTCCGTCTCGTGGGCTCGGAGATGT
Ad2.6_TAGGCATG	CAAGCAGAAGACGGCATACGAGATCATGCCTAGTCTCGTGGGCTCGGAGATGT
Ad2.7_CTCTCTAC	CAAGCAGAAGACGGCATACGAGATGTAGAGAGGTCTCGTGGGCTCGGAGATGT
Ad2.8_CAGAGAGG	CAAGCAGAAGACGGCATACGAGATCCTCTCTGGTCTCGTGGGCTCGGAGATGT
Ad2.9_GCTACGCT	CAAGCAGAAGACGGCATACGAGATAGCGTAGCGTCTCGTGGGCTCGGAGATGT
Ad2.10_CGAGGCTG	CAAGCAGAAGACGGCATACGAGATCAGCCTCGGTCTCGTGGGCTCGGAGATGT
Ad2.11_AAGAGGCA	CAAGCAGAAGACGGCATACGAGATTGCCTCTTGTCTCGTGGGCTCGGAGATGT
Ad2.12_GTAGAGGA	CAAGCAGAAGACGGCATACGAGATTCCTCTACGTCTCGTGGGCTCGGAGATGT

## Sheet: electroporation_guides
Name	Sequence
Tcf7+17kb g1	UCUGGCCUCAAGCUUGAUGG
Tcf7+17kb g2	UUCGCUGGGAAAGUGUUGUG
Tcf7+17kb g3	UUCUCUGCUAGUGGUGACAG
Tcf7+17kb g4	UGUGGGGCUCAAGAGCUUGG
Tcf7+17kb g5	UUUUCAGAGUCAACCGUCAG
Cd19 promoter	UGGGGCACCCGGCUUCUGCG
Pdcd1	CUCAACAAGUAUGUCAGGUA

## Sheet: Bisulfite
Tcf7_DMR_Forward	GGTTAGTTTGAGTTTGGTTTAGAGTAGTGAG
Tcf7_DMR_Reverse	CCTCTTACCTAAATTTCCCTACAAAATACC

## Sheet: qPCR
ERCC F	5'-GCTATCAGCTTGCGCCTATTAT-3'
ERCC R	5'- GTTGAGTCCACGGGATAGAGTC-3'
LCMV-GP F	5'- CATTCACCTGGACTTTGTCAGACTC-3'
LCMV-GP R	5'-GCAACTGCTGTGTTCCCGAAAC-3'
Hprt1 F	5’- AGGTTGCAAGCTTGCTGGT-3'
Hprt1 R	5’- TGAAGTACTCATTATAGTCAAGGGCA-3'
Tcf7 F	5’- TACTCTGCCTTCAATCTGCTCA-3'
Tcf7 R	5’-TGCTGAAATGTTCGTAGAGTGG-3'
Bcor+65 F	5'- GGGAGGGGCTTACCTCCTCC-3'
Bcor+65 R	5'- CACTCACGGAGAGGAACCATTC-3'
Enpp6–45 F	5'- ATAGCCAGAGCGTGACCTGC-3'
Enpp6–45 R	5'- CTGCAGGACAGTGATTGGCCG-3'
Tcf7+22ChIP F	5'- GGTTCCACCCAGCCCCAGGG-3'
Tcf7+22ChIP R	5'- GGTGGTGGTGATGGCTGATTC-3'
